# Supplementary material for: Stem Cell-Like Differentiation Potentials of Endometrial Side Population Cells as Revealed by a Newly Developed In Vivo Endometrial Stem Cell Assay
Source: PLoS One. 2012 Dec 4;7(12):e50749. doi: 10.1371/journal.pone.0050749 (PMC3514174; doi:10.1371/journal.pone.0050749)
Supplement: Table S1 — List of antibodies used for flow cytometric analyses. (XLSX) [file pone.0050749.s002.xlsx]

## Sheet: Sheet1
Table S1. List of antibodies used for flow cytometric analysis.
Antigen	Clone	Isotype	Supplier
human CD326	HEA-125	FITC-conjugated mouse IgG1	Miltenyi Biotec (Bergisch Gladbach, Germany)
human CD10	SS2/36	FITC-conjugated mouse IgG1	DakoCytomation (Glostrup, Denmark)
human CD31	WM59	PE-conjugated mouse IgG1	BD Biosciences
human CD34	AC136	FITC-conjugated mouse IgG2a	Miltenyi Biotec
human CD140b	PR7212	PE-conjugated mouse IgG1	R&D Systems (Abington, UK)
human CD146	P1H12	FITC-conjugated mouse IgG1	eBioscience (San Diego, CA, USA)
human MSC (W5C5)	W5C5	PE-conjugated mouse IgG1	BioLegend (San Diego, CA, USA)
