# Supplementary material for: Stem Cell-Like Differentiation Potentials of Endometrial Side Population Cells as Revealed by a Newly Developed In Vivo Endometrial Stem Cell Assay
Source: PLoS One. 2012 Dec 4;7(12):e50749. doi: 10.1371/journal.pone.0050749 (PMC3514174; doi:10.1371/journal.pone.0050749)
Supplement: Table S2 — List of antibodies used for immunofluorescence staining. (XLSX) [file pone.0050749.s003.xlsx]

## Sheet: Sheet1
Table S2. List of antibodies used for immunofluorescence staining.
Antigen	Clone	Isotype	Supplier
vimentin	V9	mouse IgG1	DakoCytomation
cytokeratin	MNF116	mouse IgG1	DakoCytomation
smooth muscle actin	1A4	mouse IgG2a	DakoCytomation
human CD31	JC70A	mouse IgG1	DakoCytomation
ABCG2	BXP-21	mouse IgG2a	Sigma-Aldrich
RFP	Polyclonal	rabbit IgG	MBL (Nagoya, Japan)
